# Supplementary material for: Experiences and Perceptions of Older Adults with Lower-Risk Hormone Receptor-Positive Breast Cancer about Adjuvant Radiotherapy and Endocrine Therapy: A Patient Survey
Source: Curr Oncol. 2021 Dec 8;28(6):5215–26. doi: 10.3390/curroncol28060436 (PMC8700141; doi:10.3390/curroncol28060436)
Supplement: Supplementary file 1 [file curroncol-28-00436-s001.zip]

Archive with 1 entries (1 files):
- curroncol-1465063-supplementary.pdf
